# Supplementary material for: Iron-Catalyzed Sulfonylmethylation of Imidazo[1,2-α]pyridines with N,N-Dimethylacetamide and Sodium Sulfinates
Source: Molecules. 2024 Jul 5;29(13):3196. doi: 10.3390/molecules29133196 (PMC11243443; doi:10.3390/molecules29133196)
Supplement: Supplementary file 1 [file molecules-29-03196-s001.zip]

Archive with 1 entries (1 files):
- molecules-3035476-supplementary.pdf
